# Supplementary material for: Transoesophageal echocardiography-guided balloon-assisted percutaneous closure of a large secundum atrial septal defect in a pregnant woman: a case report
Source: Eur Heart J Case Rep. 2024 Jan 6;8(1):ytae014. doi: 10.1093/ehjcr/ytae014 (PMC10810588; doi:10.1093/ehjcr/ytae014)
Supplement: ytae014_Supplementary_Data [file ytae014_supplementary_data.zip]

Archive with 4 entries (4 files):
- Video 2b.mov
- Video 2c.mov
- Video 1.mov
- Video 2a.mp4
